# Supplementary material for: Equations for predicting DXA-measured visceral adipose tissue mass based on BMI or weight in adults
Source: Lipids Health Dis. 2022 May 16;21:45. doi: 10.1186/s12944-022-01652-8 (PMC9109344; doi:10.1186/s12944-022-01652-8)
Supplement: Supplementary file 1 — Additional file 1. [file 12944_2022_1652_MOESM1_ESM.xlsx]

## Sheet: Sheet1
Suppl. Table 1 Clinical characteristics of subjects between female and male
	total	Male	Female	p
number	515	262	253
Age (years)	58(50-65)	57(49-64)	60(52-66)	0.028
Heart Rates	79(72-88)	80(72-90)	78(74-87)	0.474
SBP	133(122-147)	134(121-147)	133(122-147)	0.794
DBP	79(72-87)	79(72-89)	79(70.5-86)	0.074
Grade of hepatic steatosis				0.48
Normal	216(41.9%)	112（42.7%）	104（41.1%）
Mild	176(34.2%)	85（32.4%）	91（36.0%）
Moderate	100(19.4%)	50（19.1%）	50（19.8%）
Severe	23(4.5%)	15（5.7%）	8（3.2%）
Height（cm）	167(160-173)	173(170-177)	160(158-164)	<0.001
Weight（kg）	69.4(61.0-81.7)	76.6(67.3-85.7)	63.2(56.3-72.4)	<0.001
BMI（kg/m2）	25.3(22.9-28.2)	25.7(23.6-28.4)	24.7(22.4-27.9)	0.013
VAT	1283(843-1837)	1612(1081.5-2196.3)	1029(715.5-1438.5)	<0.001
TG	1.3(0.9-1.9)	1.4(0.9-2.0)	1.3(0.9-1.8)	0.134
HDL	1.1(1.0-1.3)	1.1（0.9-1.2）	1.2(1.0-1.4)	<0.001
It shows mean median and interquartile range (IQR)
BMI body mass index,DBP diastolic blood pressure, SBP systolic blood pressure,
TG triglyceride, HDL high density lipoprotein, VAT visceral adipose tissue.
