# Supplementary material for: Equations for predicting DXA-measured visceral adipose tissue mass based on BMI or weight in adults
Source: Lipids Health Dis. 2022 May 16;21:45. doi: 10.1186/s12944-022-01652-8 (PMC9109344; doi:10.1186/s12944-022-01652-8)
Supplement: Supplementary file 2 — Additional file 2. [file 12944_2022_1652_MOESM2_ESM.xlsx]

## Sheet: Sheet1
Suppl. Table 2. Detailed regression equations for model 1 in the derivation group
	Eq	Independent variables						Adjusted R2	SEE
		Age	Gender	BMI	TG	HDL	Grade of hepatic steatosis
Model 1	1			0.743				0.55	547.83
	2		-0.285	0.721				0.63	496.887
	3	0.23	-0.3	0.784				0.678	463.656
	4	0.232	-0.306	0.697			0.141	0.69	455.268
	5	0.236	-0.3	0.682		-0.085	0.146	0.696	450.661
	6	0.241	-0.293	0.674	0.076	-0.086	0.131	0.7	447.399
Eq euation, BMI body mass index,VAT visceral adipose tissue,
TG triglyceride, HDL high density lipoprotein,
