# Supplementary material for: Equations for predicting DXA-measured visceral adipose tissue mass based on BMI or weight in adults
Source: Lipids Health Dis. 2022 May 16;21:45. doi: 10.1186/s12944-022-01652-8 (PMC9109344; doi:10.1186/s12944-022-01652-8)
Supplement: Supplementary file 3 — Additional file 3. [file 12944_2022_1652_MOESM3_ESM.xlsx]

## Sheet: Sheet1
Suppl.Table 3. Detailed regression equations for model 2 in the derivation group
	Eq	Independent variables							Adjusted R2	SEE
		Age	Gender	Weight	Height	TG	HDL	Grade of hepatic steatosis
Model 2	1			0.8					0.639	490.981
	2	0.283		0.893					0.709	440.428
	3	0.287		0.88			-0.103		0.719	433.082
	4	0.287		0.815			-0.105	0.113	0.727	426.846
	5	0.286		0.889	-0.093		-0.099	0.089	0.731	423.754
	6	0.274	-0.198	0.907	-0.259		-0.086	0.107	0.746	411.606
	7	0.277	-0.201	0.9	-0.268	0.063	-0.086	0.096	0.749	409.229
Eq euation, BMI body mass index,VAT visceral adipose tissue,
TG triglyceride, HDL high density lipoprotein,
