# Supplementary material for: Equations for predicting DXA-measured visceral adipose tissue mass based on BMI or weight in adults
Source: Lipids Health Dis. 2022 May 16;21:45. doi: 10.1186/s12944-022-01652-8 (PMC9109344; doi:10.1186/s12944-022-01652-8)
Supplement: Supplementary file 4 — Additional file 4. [file 12944_2022_1652_MOESM4_ESM.xlsx]

## Sheet: Sheet1
Suppl. Table 4. Subgroups models for males and females in the derivation group
Models	U-β	S-β	P-value	R2	Adjusted R2	SEE	D-W
Subgroup Model 1 for males				0.688	0.683	508.88	2.161
Constant	-3658.79		<0.001
BMI	153.554	0.777	<0.001
Age	18.524	0.254	<0.001
Grade of hepatic steatosis	140.249	0.137	0.016
Subgroup Model 1 for females				0.689	0.681	331.339	2.049
Constant	-2068.22		<0.001
BMI	96.852	0.734	<0.001
Age	15.481	0.286	<0.001
HDL	-272.064	-0.149	0.01
Grade of hepatic steatosis	76.631	0.106	0.001
Subgroup Model 2 for males				0.743	0.739	461.808	1.954
Constant	3688.16		0.002
Age	21.497	0.294	<0.001
Weight	59.529	1.072	<0.001
Height	-45.599	-0.293	<0.001
Subgroup Model 2 for females				0.713	0.706	318.452	2.102
Constant	-1902.93		<0.001
Weight	33.06	0.754	<0.001
Age	17.209	0.318	<0.001
HDL	-255.269	-0.14	0.01
Grade of hepatic steatosis	82.371	0.114	0.018
BMI body mass index,TG triglyceride, HDL high density lipoprotein.
